# Supplementary material for: Catheter Ablation for Persistent Atrial Fibrillation: Rationale, Evidence, and Contemporary Strategies Beyond Pulmonary Veins
Source: J Clin Med. 2026 Feb 2;15(3):1167. doi: 10.3390/jcm15031167 (PMC12898471; doi:10.3390/jcm15031167)
Supplement: Supplementary file 1 [file jcm-15-01167-s001.zip]

Archive with 1 entries (1 files):
- jcm-4107951-supplementary.pdf
